# Supplementary material for: Gut Microbial Dysbiosis and Plasma Metabolic Profile in Individuals With Vitiligo
Source: Front Microbiol. 2020 Dec 14;11:592248. doi: 10.3389/fmicb.2020.592248 (PMC7768019; doi:10.3389/fmicb.2020.592248)
Supplement: Supplementary file 2 [file Data_Sheet_2.xlsx]

## Sheet: Table S1
Supplementary Table 1 Characteristics of study groups
Variables	Control (n=30)	Vitiligo(n=30)	P-value
Subjects, no	30	30	NA
Male sex, no (%)	12（40.0）	12（40.0）	1.000 ※
Age, y, mean±SD	35.23±12.50	37.23±12.73	0.542 #
Smoke, no (%)	6 (20.0)	11 (36.7)	0.155 ●
Disease Duration, mean±SD	NA	6.37±6.65	NA
Vitiligo extent score (VES), %, mean±SD	NA	6.20±11.11	NA
Body mass index (BMI), kg/m2, mean±SD	21.62±2.23	21.89±2.96	0.693 #
Diet (%)			0.685 ●
Balanced dieters	12（40.0）	16（53.3）
Meat consumers	5（16.7）	4（13.3）
Vegetarians	13 (43.3)	10 (33.3)
Serum immunological markers
IL-1β, median	0	0.7	0.001 ◆**
sCD25, median	525.36	557.07	0.895 ◆
※ Chi-square test
# Student's t-test
● Fisher eaxct test
◆ Mann-Whitney U test
**P<0.01

## Sheet: Table S2
Supplementary Table 2 Summary of statistics of α-diversity and β-diversity
The difference of α-diversity between healthy adults and adults with vitiligo
α-diversity	H	P-value
Simpson index	4.918	0.027*
Shannon index	6.023	0.014*
Kruskal-Wallis H test
unweighted Unifrac PERMANOVA
method name	PERMANOVA
test statistic name	pseudo-F
sample size	60
number of groups	2
test statistic	2.45497
P-value	0.015*
number of permutations	999
*P<0.05

## Sheet: Table S3
Supplementary Table 3 Summary of statistics of gut microbiome taxonomy
Tax-Phylum level
Group	Vtiligo (median RA)	Control (median RA)	P-value	Vtiligo (mean RA)	Control (mean RA)	P-value
Bacteroidetes	17364	21411	NA	17976	21562.7	0.032*
Firmicutes	10304	9043	NA	11569.7	9311.6	0.040*
Epsilonbacteraeota	0	0	0.0781557	0.866667	0	NA
Cyanobacteria	0	0	0.155977	120.867	4	NA
Fusobacteria	0	0	0.268265	46.3667	15.1333	NA
Proteobacteria	1708	1864.5	NA	2519.63	2295.13	0.485968
Synergistetes	0	0	0.60006	0.866667	0.2	NA
Tenericutes	0	0	0.628576	121.667	121.767	NA
Lentisphaerae	0	0	0.74671	3.1	5.6	NA
Verrucomicrobia	0	0	0.849387	352.167	559.1	NA
Actinobacteria	69.5	108	NA	304.867	321.667	0.888259
The calculation of mean RA was performed by One-way ANOVA test
Median RA was caculated by Mann-Whitney U test
RA: relative abundance
*P<0.05
Tax-Class level
Group	Vtiligo (median RA)	Control (median RA)	P-value	Vtiligo (mean RA)	Control (mean RA)	P-value
Negativicutes	965	464.5	NA	2086.13	793.433	0.005**
Bacteroidia	17364	21411	NA	17976	21562.7	0.032*
Campylobacteria	0	0	0.0781557	0.866667	0	NA
Alphaproteobacteria	0	0	0.101577	55.9	41.8	NA
Melainabacteria	0	0	0.155977	120.867	4	NA
Bacilli	23	17	0.242472	74.2667	33.8	NA
Fusobacteriia	0	0	0.268265	46.3667	15.1333	NA
Clostridia	8358	8182	NA	9191.53	8129.7	0.311496
Gammaproteobacteria	1670	1795.5	NA	2357.33	2148.67	0.555115
Synergistia	0	0	0.60006	0.866667	0.2	NA
Mollicutes	0	0	0.628576	121.667	121.767	NA
Lentisphaeria	0	0	0.74671	3.1	5.6	NA
Erysipelotrichia	76	99.5	NA	217.733	354.667	0.770326
Verrucomicrobiae	0	0	0.849387	352.167	559.1	NA
Coriobacteriia	9.5	6.5	0.858584	15.6667	14.2	NA
Actinobacteria	59.5	98	0.946926	289.2	307.467	NA
Deltaproteobacteria	44.5	28.5	0.994094	106.4	104.667	NA
The calculation of mean RA was performed by One-way ANOVA test
Median RA was caculated by Mann-Whitney U test
RA: relative abundance
*P<0.05, **P<0.01
Tax-Genus level
subgroup	Vtiligo (median RA)	Control (median RA)	P-value
Corynebacterium 1	0	0	0.000**
Jeotgalibaca	0	0	0.000**
Flavobacterium	0	0	0.000**
Acinetobacter	0	0	0.000**
Proteiniphilum	0	0	0.001**
Psychrobacter	0	0	0.001**
GCA-900066575	4	0	0.003**
Fermentimonas	0	0	0.005**
Aequorivita	0	0	0.011*
Stenotrophomonas	0	0	0.011*
Sutterella	45	500	0.012*
Ruminococcus 2	331.5	47.5	0.014*
Lachnospiraceae UCG-008	5.5	2	0.015*
Ruminiclostridium 5	8	3	0.015*
Faecalitalea	0	0	0.021*
Atopostipes	0	0	0.021*
Prevotella 9	0	3.5	0.023*
Adlercreutzia	0	0	0.029*
Butyricicoccus	69	33	0.037*
Flavonifractor	9.5	3	0.040*
Tissierella	0	0	0.040*
Gemmobacter	0	0	0.040*
Proteiniclasticum	0	0	0.040*
Azospirillum sp. 47_25	0	0	0.040*
Pseudomonas	0	0	0.040*
Subdoligranulum	199.5	127.5	0.043*
Escherichia/Shigella	97.5	33	0.044*
Eggerthella	0	0	0.050*
Christensenellaceae R-7 group	24	6.5	0.0546183
Tyzzerella 3	20	0	0.0590202
Parasutterella	432.5	112.5	0.0653526
Agathobacter	444.5	128.5	0.0706261
Membranicola	0	0	0.0781266
W5053	0	0	0.0781266
Porphyromonas	0	0	0.0781557
Campylobacter	0	0	0.0781557
Murdochiella	0	0	0.0781557
Peptoniphilus	0	0	0.0781557
Hungatella	0	0	0.0829654
Family XIII UCG-001	3	0	0.0844299
Clostridium sensu stricto 1	12.5	6	0.0851372
Lachnospiraceae UCG-003	0	0	0.0866146
Ruminococcaceae UCG-003	65.5	38.5	0.0885098
Haemophilus	11	14.5	0.0993195
Tyzzerella	0	0	0.110746
Ruminiclostridium 9	14.5	11	0.136224
Terrisporobacter	0	0	0.139434
Family XIII AD3011 group	2	0	0.14337
Lactococcus	0	0	0.147177
Ezakiella	0	0	0.147177
Ruminofilibacter	0	0	0.153826
Prevotellaceae UCG-001	0	0	0.153826
Succinivibrio	0	0	0.153826
Rheinheimera	0	0	0.153826
Proteus	0	0	0.153826
Providencia	0	0	0.153826
Weissella	0	0	0.167928
Fusicatenibacter	83	125.5	0.169093
Intestinibacter	6.5	2	0.175894
Ruminiclostridium 6	0	0	0.192206
Ruminococcaceae UCG-014	15.5	0	0.208175
Coprococcus 1	14	7.5	0.217706
Peptostreptococcus	0	0	0.222491
Coprococcus 2	45.5	2.5	0.240294
Oscillibacter	11.5	7	0.25206
Anaerotruncus	0	0	0.252982
Streptococcus	4	11	0.253557
Oxalobacter	0	0	0.262994
Fusobacterium	0	0	0.268265
Roseburia	399	220	0.273841
Paraprevotella	0	0	0.27781
Enterococcus	0	0	0.281499
Coprobacter	12	1.5	0.290668
Odoribacter	55	32.5	0.29192
Turicibacter	0	0	0.298612
Lachnospiraceae UCG-001	40.5	8.5	0.309672
Varibaculum	0	0	0.317311
Ruania	0	0	0.317311
Sanguibacteroides	0	0	0.317311
Rikenellaceae RC9 gut group	0	0	0.317311
Catabacter	0	0	0.317311
Finegoldia	0	0	0.317311
Parvimonas	0	0	0.317311
Ruminiclostridium 1	0	0	0.317311
Succinatimonas	0	0	0.317311
Thauera	0	0	0.317311
Morganella	0	0	0.317311
Halomonas	0	0	0.317311
Alkanibacter	0	0	0.317311
Howardella	0	0	0.329827
Desulfovibrio	0	0	0.341262
Moryella	2	0	0.344612
Granulicatella	0	0	0.349413
Negativibacillus	0	0	0.371017
Lachnospiraceae UCG-004	75	56	0.374991
Ruminococcaceae UCG-008	0	0	0.386396
Erysipelatoclostridium	0	0	0.39423
Coprococcus 3	21	14	0.394267
Megamonas	0	0	0.411309
Catenibacterium	0	0	0.426536
Romboutsia	34.5	22	0.437514
Blautia	355	372.5	0.437622
Defluviitaleaceae UCG-011	0	0	0.437909
Parabacteroides	279	237	0.446413
Megasphaera	0	0	0.447303
Allisonella	0	0	0.449681
Holdemania	2	1	0.452004
Alistipes	403.5	285	0.468575
Bilophila	19.5	26.5	0.476038
Ruminococcaceae UCG-002	47.5	40	0.510198
Lactobacillus	0	0	0.515054
Ruminococcaceae NK4A214 group	31.5	25.5	0.517409
Lachnospira	343	473.5	0.529771
Acidaminococcus	0	0	0.531113
Bacteroides	10177	12872	0.534635
Olsenella	0	0	0.557094
Alloprevotella	0	0	0.557094
Prevotella 7	0	0	0.557094
Mailhella	0	0	0.557094
Lachnospiraceae UCG-010	30.5	24	0.558695
Fournierella	0	0	0.578788
Aggregatibacter	0	0	0.583679
CAG-56	9.5	5.5	0.585624
Holdemanella	0	0	0.597111
Pyramidobacter	0	0	0.60006
UBA1819	0	0	0.620885
Butyricimonas	35.5	23	0.632214
CAG-352	0	0	0.633118
Dorea	41.5	40.5	0.657309
Bifidobacterium	34	97	0.667842
Lachnospiraceae FCS020 group	4	3	0.669327
Marvinbryantia	0.5	0	0.669912
Ruminococcaceae UCG-009	0	0	0.690162
Peptococcus	0	0	0.699989
Ruminococcaceae UCG-013	19	20	0.700273
Eisenbergiella	0	0	0.704125
Victivallis	0	0	0.71811
Tyzzerella 4	0	0	0.721112
Mitsuokella	0	0	0.730284
Comamonas	0	0	0.734984
Coprobacillus	0	0	0.738903
Ruminococcaceae UCG-005	20.5	12.5	0.748991
Phocea	0	0	0.756942
Anaerosporobacter	0	0	0.757035
Barnesiella	28	13.5	0.76827
Ruminococcaceae UCG-010	0	0	0.79056
Prevotella 2	0	0	0.790863
GCA-900066225	0	0	0.801895
Collinsella	5.5	4.5	0.810309
Prevotella	0	0	0.810962
Lachnoclostridium	116	108	0.830246
Angelakisella	0	0	0.830368
Oscillospira	0	0	0.830368
Akkermansia	0	0	0.849387
Erysipelotrichaceae UCG-003	44.5	45.5	0.859091
Lachnospiraceae NK4A136 group	102.5	79	0.85911
Phascolarctobacterium	31.5	33	0.870149
Faecalibacterium	1303.5	1008	0.870811
Lachnospiraceae ND3007 group	27.5	31	0.899894
Ruminococcus 1	109	118	0.917155
Prevotella 6	0	0	0.920807
Ruminococcaceae UCG-004	2	2	0.931994
Dialister	48.5	67	0.969864
Actinomyces	0	0	0.972726
Prevotellaceae NK3B31 group	0	0	0.981037
Sarcina	0	0	0.981037
Sellimonas	0	0	0.981037
Asteroleplasma	0	0	0.981037
Erysipelotrichaceae UCG-004	0	0	0.981037
Veillonella	5.5	8	0.982097
Anaerostipes	41.5	49	0.982301
Intestinimonas	0	0	0.984071
Median RA was caculated by Mann-Whitney U test
RA: relative abundance
*P<0.05, **P<0.01

## Sheet: Table S4
Supplementary Table 4 Analysis of bacterial taxa by using LEfSe analyses
Genus level	LDA	P-value
Subdoligranulum	4.04092	0.0254707649458*
Escherichia/Shigella	3.86224	0.0320440398907*
Ruminococcus 2	3.72946	0.0137853924057*
Gemmobacter	3.66191	0.0402331840287*
Fermentimonas	3.52757	0.00536102750013**
Tissierella	3.48627	0.0402331840287*
Proteiniclasticum	3.48423	0.0402331840287*
Parasutterella	3.47288	0.048151589361*
Proteiniphilum	3.23627	0.000634609913549**
Aequorivita	2.99746	0.0105948684999*
Atopostipes	2.99434	0.0207143681625*
Psychrobacter	2.95547	0.00128253741902**
Butyricicoccus	2.91649	0.026577763365*
Corynebacterium 1	2.89603	0.000063295967395**
Acinetobacter	2.84877	0.000139428703529**
Jeotgalibaca	2.77614	0.000139428703529**
Pseudomonas	2.75191	0.0402331840287*
Azospirillum sp. 47_25	2.66956	0.0402331840287*
Flavobacterium	2.32408	0.000139428703529**
Ruminiclostridium 5	2.04355	0.0132647864631*
*P<0.05, **P<0.01

## Sheet: Table S5
Supplementary Table 5 Summary of statistics of gut microbiome on Tax4Fun
Labels	Control	Vitiligo	Class 1	Class 2	Score	Fold change
Melanogenesis	2.29e-08	5.64e-08	Organismal Systems	Endocrine system	2.7513	2.46499
RIG-I-like receptor signaling pathway	2.68e-05	4.21e-05	Organismal Systems	Immune system	5.62471	1.57126
Glycosylphosphatidylinositol(GPI)-anchor biosynthesis	4.65e-11	3.91e-08	Metabolism	Glycan biosynthesis and metabolism	2.59201	840.437
Monoterpenoid biosynthesis	6.53e-08	3.36e-07	Metabolism	Metabolism of terpenoids and polyketides	3.52629	5.14548
Clavulanic acid biosynthesis	2.24e-07	6.92e-07	Metabolism	Biosynthesis of other secondary metabolites	3.84019	3.08743
Sesquiterpenoid and triterpenoid biosynthesis	5.12e-07	1.45e-06	Metabolism	Metabolism of terpenoids and polyketides	4.16253	2.83819
‘Epstein-Barr’ virus infection	3.56e-12	7.61e-09	Human Diseases	Infectious diseases: Viral	1.88139	2137.6
Leishmaniasis	2.57e-12	1.51e-09	Human Diseases	Infectious diseases: Parasitic	1.17997	588.83
Arrhythmogenic right ventricular cardiomyopathy (ARVC)	5.03e-12	2.63e-09	Human Diseases	Cardiovascular diseases	1.4201	522.824
Dilated cardiomyopathy	5.03e-12	2.63e-09	Human Diseases	Cardiovascular diseases	1.4201	522.824
Transcriptional misregulation in cancer	8.84e-10	9e-09	Human Diseases	Cancers: Overview	1.95428	10.1792
Colorectal cancer	3.79e-08	1.16e-07	Human Diseases	Cancers: Specific types	3.06331	3.0531
Viral myocarditis	3.79e-08	1.16e-07	Human Diseases	Cardiovascular diseases	3.06331	3.0531
NF-κB signaling pathway	2.57e-12	1.51e-09	Environmental Information Processing	Signal transduction	1.17997	588.83
Cell adhesion molecules (CAMs)	5.03e-12	2.63e-09	Environmental Information Processing	Signaling molecules and interaction	1.4201	522.824
Neuroactive ligand-receptor interaction	1.62e-10	2.01e-08	Environmental Information Processing	Signaling molecules and interaction	2.30294	123.731
Regulation of actin cytoskeleton	5.03e-12	2.63e-09	Cellular Processes	Cell motility	1.4201	522.824
p53 signaling pathway	1.81e-07	2.78e-07	Cellular Processes	Cell growth and death	3.44328	1.52949

## Sheet: Table S6
Supplementary Table 6 Summary of results of machine learning classifier at amplicon sequence variant (ASV) level
	Control	Vitiligo
Control	1	0
Vitiligo	0.1667	0.8333
Overall Accuracy	0.9167
Baseline Accuracy	0.5
Accuracy Ratio	1.8333

## Sheet: Table S7
Supplementary Table 7 Output "importance" of microbiome at the genus level by using machine learning classifier
ID	importance
Tax-Genus Level	categorical
Psychrobacter	0.0239512
Escherichia/Shigella	0.0236178
Bilophila	0.0225522
Corynebacterium 1	0.0218229
Haemophilus	0.020529
Ruminococcus 2	0.0202351
Flavonifractor	0.020105
Clostridium sensu stricto 1	0.0180047
GCA-900066575	0.0175307
Butyricicoccus	0.0156444
Lachnospiraceae UCG-008	0.0154064
Dorea	0.0151328

## Sheet: Table S8
Supplementary Table 8 Summary of Simplicial Linear Regression
No. Observations 60.0000
Model:	OLS
Rsquared	0.1226
	mse	Rsquared	R2diff
Intercept	73.6313	0.0954	0.0272
Diet [Veg]	72.8685	0.1048	0.0178
Age	72.7574	0.1061	0.0164
Smoke	72.7334	0.1064	0.0162
BMI	72.6334	0.1077	0.0149
Diet [Meat]	72.63	0.1077	0.0149
Sex	72.6272	0.1077	0.0148

## Sheet: Table S9
Supplementary Table 9 Summary of clinical metabolites parameters of vitiligo patients and healthy controls
Serum metabolites	Vitiligo (mean±sd)	Control (mean±sd)	VIP	P-value
TCDCA	4579.872±4367.704	12562.047±8258.061	1.29493	0.003**
Alpha-Linolenic acid	407548.12±342104.813	143891.256±100906.849	6.02419	0.008**
Uridine	51925.101±17835.618	34576.096±17537.285	1.23235	0.012*
Adrenic Acid	22186.448±10139.549	13218.815±8208.683	1.06702	0.013*
7Z, 10Z, 13Z, 16Z, 19Z-Docosapentaenoic acid	48888.288±27289.574	25988.816±19247.692	1.69866	0.013*
Arachidonic Acid (peroxide free)	264173.052±106648.044	175980.929±84438.260	2.96917	0.018*
Glycochenodeoxycholate	14513.118±13926.868	34522.547±27590.318	1.90438	0.018*
(+-)12-HETE	53655.738±29306.911	29161.732±26130.587	1.56553	0.022*
Palmitic acid	1227574.385±428192.560	872836.260±383959.940	6.50991	0.024*
Capric acid	24513.261±7510.597	18097.607±7742.183	1.62728	0.029*
Linoleic acid	2163297.548±1106565.984	1333915.094±876130.132	10.4269	0.031*
Myristic acid	86863.122±37192.848	60857.763±27646.986	1.35799	0.038*
Taurine	64573.896±30578.293	43802.600±21094.951	1.31743	0.039*
Oleic acid	170802.795±104403.009	97956.002±78733.480	2.76473	0.040*
Dulcitol	3158.993±2200.492	1920.497±649.282	1.9276	0.046*
Decanoyl-L-carnitine	31166.082±19456.965	15210.471±9323.400	1.16024	0.008**
Acetylcarnitine	347004.333±146520.625	225312.338±76853.614	3.27712	0.008**
Taurine	45848.476±14415.435	32624.898±11689.293	1.17123	0.010*
Nicotinamide	8066.577±4430.842	4192.292±3609.436	2.71518	0.014*
L-NMMA	3772.912±3149.355	1675.978±1131.459	2.36996	0.022*
L-Palmitoylcarnitine	4734.382±2192.029	2947.732±1970.256	3.02615	0.026*
Eicosapentaenoic acid	31092.990±15972.204	18698.374±13039.166	1.01055	0.027*
Linoleic acid	16087.009±6978.872	11683.403±3509.027	1.70458	0.038*
One-way ANOVA test
*P<0.05, **P<0.01

## Sheet: Table S10
Supplementary Table 10 Proportion of variance of interpretation in each phenotype performed by Adonis PERMANOVA test
Metadata and Metabolites	Df	SumsOfSqs	MeanSqs	F.Model	R2	Pr(>F)
Age	1	0.133027	0.133027	1.17442	0.0395667	0.288
Sex	1	0.108835	0.108835	0.960849	0.0323713	0.489
BMI	1	0.0879971	0.0879971	0.776879	0.0261733	0.716
VES	1	0.215072	0.215072	1.89876	0.0639696	0.049
Smoke	1	0.126364	0.126364	1.1156	0.0375848	0.36
Diet	2	0.176573	0.0882863	0.779433	0.0525186	0.801
Disease Duration	1	0.178711	0.178711	1.57774	0.0531545	0.093
TCDCA	1	0.0824041	0.0824041	0.727502	0.0245097	0.766
Alpha-Linolenic Acid	1	0.0848803	0.0848803	0.749363	0.0252462	0.74
Uridine	1	0.112964	0.112964	0.997298	0.0335993	0.429
Adrenic Acid	1	0.0818731	0.0818731	0.722814	0.0243518	0.752
Docosapentaenoic Acid	1	0.0887438	0.0887438	0.783471	0.0263954	0.708
Arachidonic Acid (peroxidefree)	1	0.0958531	0.0958531	0.846236	0.0285099	0.622
Glycochenodeoxycholate	1	0.0640311	0.0640311	0.565297	0.019045	0.939
HETE	1	0.0966541	0.0966541	0.853308	0.0287482	0.611
Palmitic Acid	1	0.0902845	0.0902845	0.797074	0.0268536	0.701
Capric Acid	1	0.118556	0.118556	1.04667	0.0352625	0.386
Linoleic Acid	1	0.0610572	0.0610572	0.539041	0.0181605	0.96
Myristic Acid	1	0.088929	0.088929	0.785107	0.0264505	0.713
Taurine-Negative	1	0.0694486	0.0694486	0.613125	0.0206563	0.899
Oleic Acid	1	0.101716	0.101716	0.897993	0.0302536	0.585
Dulcitol	1	0.104549	0.104549	0.923005	0.0310963	0.561
IL-1β	1	0.36723	0.36723	3.24208	0.109227	0.005
sCD25	1	0.173265	0.173265	1.52966	0.0515347	0.114
Residuals	4	0.45308	0.11327	NA	0.134761	NA
Total	29	3.3621	NA	NA	1	NA

[truncated: 4 more sheets: Table S11, Table S12, Table S13, Table S14]
